# Supplementary material for: Novel Universal Recombinant Rotavirus A Vaccine Candidate: Evaluation of Immunological Properties
Source: Viruses. 2024 Mar 12;16(3):438. doi: 10.3390/v16030438 (PMC10976063; doi:10.3390/v16030438)
Supplement: Supplementary file 1 [file viruses-16-00438-s001.zip]

Archive with 10 entries (10 files):
- Figure S1.tif
- Table S1 .pdf
- Table S2.pdf
- Table S3.pdf
- Table S4.pdf
- Table S5.pdf
- Table S6.pdf
- Table S7.pdf
- Table S8.pdf
- Table S9.pdf
